# Supplementary material for: Modifying Carbohydrate Supply to Fruit during Development Changes the Composition and Flavour of Actinidia chinensis var. chinensis ‘Zesy002’ Kiwifruit
Source: Plants (Basel). 2021 Jun 29;10(7):1328. doi: 10.3390/plants10071328 (PMC8309063; doi:10.3390/plants10071328)
Supplement: Supplementary file 1 [file plants-10-01328-s001.zip]

Archive with 1 entries (1 files):
- plants-1270558-supplementary.pdf
